# Supplementary material for: Effective Removal of Cd from Aqueous Solutions Using P-Loaded Ca-Mn-Impregnated Biochar
Source: Molecules. 2023 Nov 12;28(22):7553. doi: 10.3390/molecules28227553 (PMC10673148; doi:10.3390/molecules28227553)
Supplement: Supplementary file 1 [file molecules-28-07553-s001.zip]

Archive with 1 entries (1 files):
- molecules-2686570-supplementary.pdf
